# Supplementary material for: Cytogenetic and Biochemical Genetic Techniques for Personalized Drug Therapy in Europe
Source: Diagnostics (Basel). 2021 Jun 26;11(7):1169. doi: 10.3390/diagnostics11071169 (PMC8303692; doi:10.3390/diagnostics11071169)
Supplement: Supplementary file 1 [file diagnostics-11-01169-s001.zip]

Archive with 1 entries (1 files):
- diagnostics-1249381-supplementary.pdf
